# Supplementary material for: A glycine zipper motif is required for the translocation of a T6SS toxic effector into target cells
Source: EMBO Rep. 2023 Apr 17;24(6):e56849. doi: 10.15252/embr.202356849 (PMC10240207; doi:10.15252/embr.202356849)
Supplement: Supplementary file 4 — Source Data for Figure 1 [file EMBR-24-e56849-s006.zip]

Archive with 4 entries (4 files):
- 1C. Cell growth, Numerical Data.xlsx
- __MACOSX/._1C. Cell growth, Numerical Data.xlsx
- 1B. Cell growth, Numerical Data.xlsx
- __MACOSX/._1B. Cell growth, Numerical Data.xlsx
