# Supplementary material for: A glycine zipper motif is required for the translocation of a T6SS toxic effector into target cells
Source: EMBO Rep. 2023 Apr 17;24(6):e56849. doi: 10.15252/embr.202356849 (PMC10240207; doi:10.15252/embr.202356849)
Supplement: Supplementary file 4 — Source Data for Figure 1 [file EMBR-24-e56849-s006.zip › 1C. Cell growth, Numerical Data.xlsx]

## Sheet: Sheet1
		Repeat 1
		N-Tde1+ pRL662	Tde1 (M)+ pRL662	pTrc200 + Tdi1	N-Tde1 + Tdi	Tde1 (M)+ Tdi1
IPTG	0hr	0.13	0.136667	0.166667	0.156667	0.15
	1hr	0.293333	0.156667	0.37	0.31	0.173333
	2hr	0.38	0.146667	0.79	0.393333	0.17
	3hr	0.433333	0.116667	1.19667	0.43	0.15
	4hr	0.556667	0.123333	1.59333	0.44	0.13
		Repeat 2
	0hr	0.133333	0.136667	0.136667	0.146667	0.123333
	1hr	0.286667	0.16	0.343333	0.3	0.156667
	2hr	0.38	0.156667	0.816667	0.38	0.156667
	3hr	0.463333	0.14	1.31667	0.383333	0.123333
	4hr	0.526667	0.12	1.69333	0.393333	0.136667
		Repeat 3
	0hr	0.17	0.163333	0.173333	0.153333	0.176667
	1hr	0.323333	0.2	0.47	0.323333	0.26
	2hr	0.323333	0.193333	0.936667	0.35	0.263333
	3hr	0.3	0.223333	1.44667	0.33	0.24
	4hr	0.286667	0.343333	1.65	0.316667	0.216667
