# Supplementary material for: A glycine zipper motif is required for the translocation of a T6SS toxic effector into target cells
Source: EMBO Rep. 2023 Apr 17;24(6):e56849. doi: 10.15252/embr.202356849 (PMC10240207; doi:10.15252/embr.202356849)
Supplement: Supplementary file 4 — Source Data for Figure 1 [file EMBR-24-e56849-s006.zip › 1B. Cell growth, Numerical Data.xlsx]

## Sheet: Sheet1
		Repeat 1
	pTrc200	N-Tde1	Tde1 (M)	C2-Tde1	C1-Tde1 (M)
IPTG	0.165	0.195	0.18	0.165	0.13
1hr	0.38	0.35	0.275	0.405	0.4
2hr	0.805	0.55	0.44	0.85	0.78
3hr	1.175	0.67	0.53	1.2	1.13
		Repeat 2
	pTrc200	N-Tde1	Tde1 (M)	C2-Tde1	C1-Tde1 (M)
IPTG	0.165	0.155	0.16	0.16	0.165
1hr	0.335	0.305	0.225	0.36	0.38
2hr	0.835	0.525	0.34	0.78	0.895
3hr	1.165	0.675	0.46	1.165	1.15
		Repeat 3
	pTrc200	N-Tde1	Tde1 (M)	C2-Tde1	C1-Tde1 (M)
IPTG	0.103	0.1	0.127	0.107	0.103
1hr	0.513	0.337	0.307	0.463	0.477
2hr	0.983	0.433	0.447	0.927	0.983
3hr	1.47	0.433	0.537	1.413	1.423
