# Supplementary material for: A glycine zipper motif is required for the translocation of a T6SS toxic effector into target cells
Source: EMBO Rep. 2023 Apr 17;24(6):e56849. doi: 10.15252/embr.202356849 (PMC10240207; doi:10.15252/embr.202356849)
Supplement: Supplementary file 5 — Source Data for Figure 2 [file EMBR-24-e56849-s009.zip]

Archive with 82 entries (75 files):
- 2A. Cell growth, Numerical Data.xlsx
- __MACOSX/._2A. Cell growth, Numerical Data.xlsx
- 2B. Cell growth, Numerical Data.xlsx
- __MACOSX/._2B. Cell growth, Numerical Data.xlsx
- 2D. Cell growth, Numerical Data.xlsx
- __MACOSX/._2D. Cell growth, Numerical Data.xlsx
- 2C. Image and numerical data Micr.image+quantif/
- __MACOSX/._2C. Image and numerical data Micr.image+quantif
- 2C. Image and numerical data Micr.image+quantif/2C. numerical data quantif..xlsx
- __MACOSX/2C. Image and numerical data Micr.image+quantif/._2C. numerical data quantif..xlsx
- 2C. Image and numerical data Micr.image+quantif/2C. Micr.image/
- __MACOSX/2C. Image and numerical data Micr.image+quantif/._2C. Micr.image
- 2C. Image and numerical data Micr.image+quantif/2C. Micr.image/pTrc200/
- __MACOSX/2C. Image and numerical data Micr.image+quantif/2C. Micr.image/._pTrc200
- 2C. Image and numerical data Micr.image+quantif/2C. Micr.image/Tde1(M)/
- __MACOSX/2C. Image and numerical data Micr.image+quantif/2C. Micr.image/._Tde1(M)
- 2C. Image and numerical data Micr.image+quantif/2C. Micr.image/N-Tde1/
- __MACOSX/2C. Image and numerical data Micr.image+quantif/2C. Micr.image/._N-Tde1
- 2C. Image and numerical data Micr.image+quantif/2C. Micr.image/N-Tde1GLGL/
- __MACOSX/2C. Image and numerical data Micr.image+quantif/2C. Micr.image/._N-Tde1GLGL
- 2C. Image and numerical data Micr.image+quantif/2C. Micr.image/Tde1(M)GLGL/
- __MACOSX/2C. Image and numerical data Micr.image+quantif/2C. Micr.image/._Tde1(M)GLGL
- 2C. Image and numerical data Micr.image+quantif/2C. Micr.image/pTrc200/pTrc200_1.tif
- __MACOSX/2C. Image and numerical data Micr.image+quantif/2C. Micr.image/pTrc200/._pTrc200_1.tif
- 2C. Image and numerical data Micr.image+quantif/2C. Micr.image/pTrc200/pTrc200_2.tif
- __MACOSX/2C. Image and numerical data Micr.image+quantif/2C. Micr.image/pTrc200/._pTrc200_2.tif
- 2C. Image and numerical data Micr.image+quantif/2C. Micr.image/pTrc200/pTrc200_3.tif
- __MACOSX/2C. Image and numerical data Micr.image+quantif/2C. Micr.image/pTrc200/._pTrc200_3.tif
- 2C. Image and numerical data Micr.image+quantif/2C. Micr.image/pTrc200/pTrc200_6.tif
- __MACOSX/2C. Image and numerical data Micr.image+quantif/2C. Micr.image/pTrc200/._pTrc200_6.tif
- 2C. Image and numerical data Micr.image+quantif/2C. Micr.image/pTrc200/pTrc200_4.tif
- __MACOSX/2C. Image and numerical data Micr.image+quantif/2C. Micr.image/pTrc200/._pTrc200_4.tif
- 2C. Image and numerical data Micr.image+quantif/2C. Micr.image/pTrc200/pTrc200_5.tif
- __MACOSX/2C. Image and numerical data Micr.image+quantif/2C. Micr.image/pTrc200/._pTrc200_5.tif
- 2C. Image and numerical data Micr.image+quantif/2C. Micr.image/Tde1(M)/Tde1(M)_1.tif
- __MACOSX/2C. Image and numerical data Micr.image+quantif/2C. Micr.image/Tde1(M)/._Tde1(M)_1.tif
- 2C. Image and numerical data Micr.image+quantif/2C. Micr.image/Tde1(M)/Tde1(M)_2.tif
- __MACOSX/2C. Image and numerical data Micr.image+quantif/2C. Micr.image/Tde1(M)/._Tde1(M)_2.tif
- 2C. Image and numerical data Micr.image+quantif/2C. Micr.image/Tde1(M)/Tde1(M)_3.tif
- __MACOSX/2C. Image and numerical data Micr.image+quantif/2C. Micr.image/Tde1(M)/._Tde1(M)_3.tif
- 2C. Image and numerical data Micr.image+quantif/2C. Micr.image/Tde1(M)/Tde1(M)_6.tif
- __MACOSX/2C. Image and numerical data Micr.image+quantif/2C. Micr.image/Tde1(M)/._Tde1(M)_6.tif
- 2C. Image and numerical data Micr.image+quantif/2C. Micr.image/Tde1(M)/Tde1(M)_4.tif
- __MACOSX/2C. Image and numerical data Micr.image+quantif/2C. Micr.image/Tde1(M)/._Tde1(M)_4.tif
- 2C. Image and numerical data Micr.image+quantif/2C. Micr.image/Tde1(M)/Tde1(M)_5.tif
- __MACOSX/2C. Image and numerical data Micr.image+quantif/2C. Micr.image/Tde1(M)/._Tde1(M)_5.tif
- 2C. Image and numerical data Micr.image+quantif/2C. Micr.image/N-Tde1/N-Tde1_1.tif
- __MACOSX/2C. Image and numerical data Micr.image+quantif/2C. Micr.image/N-Tde1/._N-Tde1_1.tif
- 2C. Image and numerical data Micr.image+quantif/2C. Micr.image/N-Tde1/N-Tde1_2.tif
- __MACOSX/2C. Image and numerical data Micr.image+quantif/2C. Micr.image/N-Tde1/._N-Tde1_2.tif
- 2C. Image and numerical data Micr.image+quantif/2C. Micr.image/N-Tde1/N-Tde1_3.tif
- __MACOSX/2C. Image and numerical data Micr.image+quantif/2C. Micr.image/N-Tde1/._N-Tde1_3.tif
- 2C. Image and numerical data Micr.image+quantif/2C. Micr.image/N-Tde1/N-Tde1_6.tif
- __MACOSX/2C. Image and numerical data Micr.image+quantif/2C. Micr.image/N-Tde1/._N-Tde1_6.tif
- 2C. Image and numerical data Micr.image+quantif/2C. Micr.image/N-Tde1/N-Tde1_4.tif
- __MACOSX/2C. Image and numerical data Micr.image+quantif/2C. Micr.image/N-Tde1/._N-Tde1_4.tif
- 2C. Image and numerical data Micr.image+quantif/2C. Micr.image/N-Tde1/N-tde1_5.tif
- __MACOSX/2C. Image and numerical data Micr.image+quantif/2C. Micr.image/N-Tde1/._N-tde1_5.tif
- 2C. Image and numerical data Micr.image+quantif/2C. Micr.image/N-Tde1GLGL/N-Tde1GLGL_6.tif
- __MACOSX/2C. Image and numerical data Micr.image+quantif/2C. Micr.image/N-Tde1GLGL/._N-Tde1GLGL_6.tif
- 2C. Image and numerical data Micr.image+quantif/2C. Micr.image/N-Tde1GLGL/N-Tde1GLGL_4.tif
- __MACOSX/2C. Image and numerical data Micr.image+quantif/2C. Micr.image/N-Tde1GLGL/._N-Tde1GLGL_4.tif
- 2C. Image and numerical data Micr.image+quantif/2C. Micr.image/N-Tde1GLGL/N-Tde1GLGL_5.tif
- __MACOSX/2C. Image and numerical data Micr.image+quantif/2C. Micr.image/N-Tde1GLGL/._N-Tde1GLGL_5.tif
- 2C. Image and numerical data Micr.image+quantif/2C. Micr.image/N-Tde1GLGL/N-Tde1GLGL_1.tif
- __MACOSX/2C. Image and numerical data Micr.image+quantif/2C. Micr.image/N-Tde1GLGL/._N-Tde1GLGL_1.tif
- 2C. Image and numerical data Micr.image+quantif/2C. Micr.image/N-Tde1GLGL/N-Tde1GLGL_2.tif
- __MACOSX/2C. Image and numerical data Micr.image+quantif/2C. Micr.image/N-Tde1GLGL/._N-Tde1GLGL_2.tif
- 2C. Image and numerical data Micr.image+quantif/2C. Micr.image/N-Tde1GLGL/N-tde1GLGL_3.tif
- __MACOSX/2C. Image and numerical data Micr.image+quantif/2C. Micr.image/N-Tde1GLGL/._N-tde1GLGL_3.tif
- 2C. Image and numerical data Micr.image+quantif/2C. Micr.image/Tde1(M)GLGL/Tde1(M)glgl_1.tif
- __MACOSX/2C. Image and numerical data Micr.image+quantif/2C. Micr.image/Tde1(M)GLGL/._Tde1(M)glgl_1.tif
- 2C. Image and numerical data Micr.image+quantif/2C. Micr.image/Tde1(M)GLGL/Tde1(M)GLGL_3.tif
- __MACOSX/2C. Image and numerical data Micr.image+quantif/2C. Micr.image/Tde1(M)GLGL/._Tde1(M)GLGL_3.tif
- 2C. Image and numerical data Micr.image+quantif/2C. Micr.image/Tde1(M)GLGL/Tde1(M)GLGL_2.tif
- __MACOSX/2C. Image and numerical data Micr.image+quantif/2C. Micr.image/Tde1(M)GLGL/._Tde1(M)GLGL_2.tif
- 2C. Image and numerical data Micr.image+quantif/2C. Micr.image/Tde1(M)GLGL/Tde1(M)GLGL_6.tif
- __MACOSX/2C. Image and numerical data Micr.image+quantif/2C. Micr.image/Tde1(M)GLGL/._Tde1(M)GLGL_6.tif
- 2C. Image and numerical data Micr.image+quantif/2C. Micr.image/Tde1(M)GLGL/Tde1(M)GLGL_5.tif
- __MACOSX/2C. Image and numerical data Micr.image+quantif/2C. Micr.image/Tde1(M)GLGL/._Tde1(M)GLGL_5.tif
- 2C. Image and numerical data Micr.image+quantif/2C. Micr.image/Tde1(M)GLGL/Tde1(M)GLGL_4.tif
- __MACOSX/2C. Image and numerical data Micr.image+quantif/2C. Micr.image/Tde1(M)GLGL/._Tde1(M)GLGL_4.tif
