# Supplementary material for: A glycine zipper motif is required for the translocation of a T6SS toxic effector into target cells
Source: EMBO Rep. 2023 Apr 17;24(6):e56849. doi: 10.15252/embr.202356849 (PMC10240207; doi:10.15252/embr.202356849)
Supplement: Supplementary file 5 — Source Data for Figure 2 [file EMBR-24-e56849-s009.zip › 2A. Cell growth, Numerical Data.xlsx]

## Sheet: CFU
CFU/mL	pTrc200			Tde1(M)			C1-Tde1(M)			C2-Tde1
Repeat	1 st	2 nd	3 rd	1 st	2 nd	3 rd	1 st	2 nd	3 rd	1 st	2 nd	3 rd
0 h	61000000	30000000	47000000	48000000	34000000	41000000	56000000	26000000	54000000	45000000	29000000	38000000
1 h	52000000	51000000	260000000	23000000	56000000	51000000	64000000	46000000	280000000	59000000	42000000	240000000
2 h	6100000000	3100000000	1900000000	340000000	290000000	59000000	6100000000	2700000000	3200000000	4100000000	2000000000	620000000
3 h	7400000000	800000000	3100000000	420000000	170000000	56000000	6200000000	1000000000	800000000	5900000000	1600000000	2000000000
4 h	4400000000	3800000000	32000000000	260000000	240000000	94000000	6100000000	1200000000	16000000000	6300000000	4500000000	18000000000
CFU/mL	Tde1(M) GLGL			N-Tde1			N-Tde1 GLGL
Repeat	1 st	2 nd	3 rd	1 st	2 nd	3 rd	1 st	2 nd	3 rd
0 h	23000000	31000000	37000000	47000000	41000000	40000000	50000000	36000000	46000000
1 h	76000000	46000000	210000000	29000000	46000000	44000000	80000000	51000000	240000000
2 h	4400000000	850000000	530000000	42000000	45000000	42000000	3400000000	3100000000	3100000000
3 h	6700000000	540000000	440000000	40000000	25000000	41000000	7800000000	3100000000	1300000000
4 h	5200000000	1900000000	4700000000	36000000	32000000	58000000	5600000000	4600000000	28000000000
