# Supplementary material for: A glycine zipper motif is required for the translocation of a T6SS toxic effector into target cells
Source: EMBO Rep. 2023 Apr 17;24(6):e56849. doi: 10.15252/embr.202356849 (PMC10240207; doi:10.15252/embr.202356849)
Supplement: Supplementary file 5 — Source Data for Figure 2 [file EMBR-24-e56849-s009.zip › 2B. Cell growth, Numerical Data.xlsx]

## Sheet: Sheet1
			Repeat 1
	0.779	2.924	0.86	2.795	1.249	0.567	2.466
10 mins	0.741	2.792	0.892	2.802	1.221	0.568	2.513
	0.752	2.697	0.962	2.771	1.201	0.568	2.661
			Repeat 2
	0.873	2.861	0.965	2.705	1.219	0.567	2.516
10 mins	0.875	2.823	0.982	2.7	1.221	0.568	2.48
	0.878	2.857	0.967	2.711	1.221	0.568	2.54
			Repeat 3
	0.671	2.827	0.964	2.781	1.214	0.581	2.346
10 mins	0.789	2.791	0.956	2.691	1.203	0.573	2.513
	0.76	2.786	0.92	2.71	1.266	0.592	2.51
