# Supplementary material for: A glycine zipper motif is required for the translocation of a T6SS toxic effector into target cells
Source: EMBO Rep. 2023 Apr 17;24(6):e56849. doi: 10.15252/embr.202356849 (PMC10240207; doi:10.15252/embr.202356849)
Supplement: Supplementary file 5 — Source Data for Figure 2 [file EMBR-24-e56849-s009.zip › 2D. Cell growth, Numerical Data.xlsx]

## Sheet: Sheet1
			pTrc200(IPTG)	ptrc-N-Tde1 (IPTG)	pTrc-Tde1(M)(IPTG)	pTrc200 (recovered)	pTrc-N-Tde1 (recovered)	Ptrc-Tde1(M) (recovered)	pTrc200	ptrc-N-Tde1	pTrc-Tde1(M)
		0hr	0.15	0.15	0.145	0.165	0.16	0.155	0.16	0.17	0.16
		1hr	0.46	0.29	0.225	0.475	0.31	0.24	0.485	0.465	0.49
	Repet 1	1.2hr	0.885	0.365	0.285	0.91	0.505	0.375	0.975	0.965	0.88
		2.2 hr	1.23	0.35	0.345	1.385	0.97	0.8	1.325	1.3	1.3
			pTrc-200(IPTG)	ptrc-N-tde1 (IPTG)	pTrc-tde1(M)(IPTG)	pTrc-200 (recovered)	pTrc-N-tde1 (recovered)	Ptrc-tde1(M) (recovered)	pTrc-200	ptrc-N-tde1	pTrc-tde1(M)
		0hr	0.17	0.166667	0.166667	0.17	0.17	0.173333	0.2	0.19	0.193333
		1hr	0.516667	0.34	0.273333	0.52	0.343333	0.293333	0.476667	0.466667	0.453333
	Repet 2	1.2hr	1.05333	0.356667	0.37	1.1	0.645	0.656667	1.07333	0.95	0.896667
		2.2 hr	1.28333	0.36	0.376667	1.38	1.055	0.936667	1.48333	1.37	1.32667
			pTrc-200(IPTG)	ptrc-N-tde1 (IPTG)	pTrc-tde1(M)(IPTG)	pTrc-200 (recovered)	pTrc-N-tde1 (recovered)	Ptrc-tde1(M) (recovered)	pTrc-200	ptrc-N-tde1	pTrc-tde1(M)
		0hr	0.16	0.16	0.155	0.165	0.16	0.16	0.165	0.175	0.155
	Repet 3	1hr	0.47	0.265	0.215	0.46	0.33	0.23	0.475	0.46	0.49
		1.2hr	0.885	0.36	0.28	0.915	0.505	0.36	0.985	0.955	0.85
		2.2 hr	1.21	0.335	0.35	1.385	0.945	0.81	1.34	1.28	1.295
