# Supplementary material for: A glycine zipper motif is required for the translocation of a T6SS toxic effector into target cells
Source: EMBO Rep. 2023 Apr 17;24(6):e56849. doi: 10.15252/embr.202356849 (PMC10240207; doi:10.15252/embr.202356849)
Supplement: Supplementary file 5 — Source Data for Figure 2 [file EMBR-24-e56849-s009.zip › 2C. Image and numerical data Micr.image+quantif/2C. numerical data quantif..xlsx]

## Sheet: Sheet1
					PI counts						Total hoechst counts
			pTrc200	N-Tde1	N-Tde1GLGL	Tde1(M)	Tde1(M)GLGL			pTrc200	N-Tde1	N-Tde1GLGL	Tde1(M)	Tde1(M)GLGL
	Repeat 1	Field1	4	36	3	54	5		Field1	89	94	93	100	100
		Field2	4	41	1	44	6		Field2	85	90	95	100	100
		Field1	3	38	5	38	6		Field3	90	90	92	99	100
	Repeat 2	Field2	4	34	2	51	1		Field4	100	95	40	100	39
		Field1	1	46	3	53	5		Field5	68	97	63	84	100
		Field2	3	42	1	21	7		Field6	80	98	66	95	100
		Total	19	237	15	261	30			512	564	449	578	539
				Percentage calculated by deviding the PI stained cell numbers by the Hoechst stained cell numbers
		Percentages	0.0371094	0.420213	0.0334076	0.451557	0.0556586
