# Supplementary material for: A glycine zipper motif is required for the translocation of a T6SS toxic effector into target cells
Source: EMBO Rep. 2023 Apr 17;24(6):e56849. doi: 10.15252/embr.202356849 (PMC10240207; doi:10.15252/embr.202356849)
Supplement: Supplementary file 6 — Source Data for Figure 3 [file EMBR-24-e56849-s008.zip]

Archive with 16 entries (14 files):
- 3B. Image data Blot/
- __MACOSX/._3B. Image data Blot
- 3B. Image data Blot/3B. Image data Blot_4.tif
- __MACOSX/3B. Image data Blot/._3B. Image data Blot_4.tif
- 3B. Image data Blot/3B. Image data Blot_2.tif
- __MACOSX/3B. Image data Blot/._3B. Image data Blot_2.tif
- 3B. Image data Blot/3B. Image data Blot_3.tif
- __MACOSX/3B. Image data Blot/._3B. Image data Blot_3.tif
- 3B. Image data Blot/3B. Image data Blot_1.tif
- __MACOSX/3B. Image data Blot/._3B. Image data Blot_1.tif
- 3A. Image data Blot/
- __MACOSX/._3A. Image data Blot
- 3A. Image data Blot/3A. Image data Blot_1.tif
- __MACOSX/3A. Image data Blot/._3A. Image data Blot_1.tif
- 3A. Image data Blot/3A. Image data Blot_2.tif
- __MACOSX/3A. Image data Blot/._3A. Image data Blot_2.tif
