# Supplementary material for: A glycine zipper motif is required for the translocation of a T6SS toxic effector into target cells
Source: EMBO Rep. 2023 Apr 17;24(6):e56849. doi: 10.15252/embr.202356849 (PMC10240207; doi:10.15252/embr.202356849)
Supplement: Supplementary file 7 — Source Data for Figure 4 [file EMBR-24-e56849-s002.zip]

Archive with 144 entries (118 files):
- 4A. Micr.image/
- __MACOSX/._4A. Micr.image
- 4A. Micr.image/.DS_Store
- __MACOSX/4A. Micr.image/._.DS_Store
- 4A. Micr.image/Repeat 1/
- __MACOSX/4A. Micr.image/._Repeat 1
- 4A. Micr.image/repeat 3/
- __MACOSX/4A. Micr.image/._repeat 3
- 4A. Micr.image/Repeat 2/
- __MACOSX/4A. Micr.image/._Repeat 2
- 4A. Micr.image/Repeat 1/.DS_Store
- __MACOSX/4A. Micr.image/Repeat 1/._.DS_Store
- 4A. Micr.image/Repeat 1/Tde1(M)/
- __MACOSX/4A. Micr.image/Repeat 1/._Tde1(M)
- 4A. Micr.image/Repeat 1/sfGFP/
- __MACOSX/4A. Micr.image/Repeat 1/._sfGFP
- 4A. Micr.image/Repeat 1/N-Tde1/
- __MACOSX/4A. Micr.image/Repeat 1/._N-Tde1
- 4A. Micr.image/Repeat 1/N-Tde1GLGL/
- __MACOSX/4A. Micr.image/Repeat 1/._N-Tde1GLGL
- 4A. Micr.image/Repeat 1/C1-Tde1/
- __MACOSX/4A. Micr.image/Repeat 1/._C1-Tde1
- 4A. Micr.image/Repeat 1/Tde1(M)GLGL/
- __MACOSX/4A. Micr.image/Repeat 1/._Tde1(M)GLGL
- 4A. Micr.image/repeat 3/dtdei dtssK Tde1(M)/
- __MACOSX/4A. Micr.image/repeat 3/._dtdei dtssK Tde1(M)
- 4A. Micr.image/repeat 3/Tde1(M)/
- __MACOSX/4A. Micr.image/repeat 3/._Tde1(M)
- 4A. Micr.image/repeat 3/dtdei dtssk N-Tde1/
- __MACOSX/4A. Micr.image/repeat 3/._dtdei dtssk N-Tde1
- 4A. Micr.image/repeat 3/sfGFP/
- __MACOSX/4A. Micr.image/repeat 3/._sfGFP
- 4A. Micr.image/repeat 3/N-Tde1/
- __MACOSX/4A. Micr.image/repeat 3/._N-Tde1
- 4A. Micr.image/repeat 3/N-Tde1GLGL/
- __MACOSX/4A. Micr.image/repeat 3/._N-Tde1GLGL
- 4A. Micr.image/repeat 3/C1-Tde1/
- __MACOSX/4A. Micr.image/repeat 3/._C1-Tde1
- 4A. Micr.image/repeat 3/Tde1(M)GLGL/
- __MACOSX/4A. Micr.image/repeat 3/._Tde1(M)GLGL
- 4A. Micr.image/Repeat 2/Tde1(M)/
- __MACOSX/4A. Micr.image/Repeat 2/._Tde1(M)
- 4A. Micr.image/Repeat 2/dtdei dtssk N-Tde1/
- __MACOSX/4A. Micr.image/Repeat 2/._dtdei dtssk N-Tde1
- 4A. Micr.image/Repeat 2/dtdei dtssk (Tde1(M))/
- __MACOSX/4A. Micr.image/Repeat 2/._dtdei dtssk (Tde1(M))
- 4A. Micr.image/Repeat 2/sfGFP/
- __MACOSX/4A. Micr.image/Repeat 2/._sfGFP
- 4A. Micr.image/Repeat 2/N-Tde1/
- __MACOSX/4A. Micr.image/Repeat 2/._N-Tde1
- 4A. Micr.image/Repeat 2/N-Tde1GLGL/
- __MACOSX/4A. Micr.image/Repeat 2/._N-Tde1GLGL
- 4A. Micr.image/Repeat 2/C1-Tde1/
- __MACOSX/4A. Micr.image/Repeat 2/._C1-Tde1
- 4A. Micr.image/Repeat 2/Tde1(M)GLGL/
- __MACOSX/4A. Micr.image/Repeat 2/._Tde1(M)GLGL
- 4A. Micr.image/Repeat 1/Tde1(M)/Tde1(M)_1.jpg
- __MACOSX/4A. Micr.image/Repeat 1/Tde1(M)/._Tde1(M)_1.jpg
- 4A. Micr.image/Repeat 1/Tde1(M)/Tde1(M)_2.jpg
- __MACOSX/4A. Micr.image/Repeat 1/Tde1(M)/._Tde1(M)_2.jpg
- 4A. Micr.image/Repeat 1/sfGFP/sfGFP_1.jpg
- __MACOSX/4A. Micr.image/Repeat 1/sfGFP/._sfGFP_1.jpg
- 4A. Micr.image/Repeat 1/sfGFP/sfGFP_2.jpg
- __MACOSX/4A. Micr.image/Repeat 1/sfGFP/._sfGFP_2.jpg
- 4A. Micr.image/Repeat 1/N-Tde1/N-Tde1_1.jpg
- __MACOSX/4A. Micr.image/Repeat 1/N-Tde1/._N-Tde1_1.jpg
- 4A. Micr.image/Repeat 1/N-Tde1/N-tde1_2.jpg
- __MACOSX/4A. Micr.image/Repeat 1/N-Tde1/._N-tde1_2.jpg
- 4A. Micr.image/Repeat 1/N-Tde1GLGL/N-Tde1GLGL_1.jpg
- __MACOSX/4A. Micr.image/Repeat 1/N-Tde1GLGL/._N-Tde1GLGL_1.jpg
- 4A. Micr.image/Repeat 1/N-Tde1GLGL/N-Tde1GLGL_2.jpg
- __MACOSX/4A. Micr.image/Repeat 1/N-Tde1GLGL/._N-Tde1GLGL_2.jpg
- 4A. Micr.image/Repeat 1/C1-Tde1/C1-Tde1_1.jpg
- __MACOSX/4A. Micr.image/Repeat 1/C1-Tde1/._C1-Tde1_1.jpg
- 4A. Micr.image/Repeat 1/C1-Tde1/C1-Tde1_2.jpg
- __MACOSX/4A. Micr.image/Repeat 1/C1-Tde1/._C1-Tde1_2.jpg
- 4A. Micr.image/Repeat 1/Tde1(M)GLGL/Tde1(M)GLGL_1.jpg
- __MACOSX/4A. Micr.image/Repeat 1/Tde1(M)GLGL/._Tde1(M)GLGL_1.jpg
- 4A. Micr.image/Repeat 1/Tde1(M)GLGL/Tde1(M)GLGL_2.jpg
- __MACOSX/4A. Micr.image/Repeat 1/Tde1(M)GLGL/._Tde1(M)GLGL_2.jpg
- 4A. Micr.image/repeat 3/dtdei dtssK Tde1(M)/Snap-1805_c1+2+3.jpg
- __MACOSX/4A. Micr.image/repeat 3/dtdei dtssK Tde1(M)/._Snap-1805_c1+2+3.jpg
- 4A. Micr.image/repeat 3/dtdei dtssK Tde1(M)/Snap-1795_c1+2+3.jpg
- __MACOSX/4A. Micr.image/repeat 3/dtdei dtssK Tde1(M)/._Snap-1795_c1+2+3.jpg
- 4A. Micr.image/repeat 3/Tde1(M)/Tde1(M)_1.jpg
- __MACOSX/4A. Micr.image/repeat 3/Tde1(M)/._Tde1(M)_1.jpg
- 4A. Micr.image/repeat 3/Tde1(M)/Tde1(M)_2.jpg
- __MACOSX/4A. Micr.image/repeat 3/Tde1(M)/._Tde1(M)_2.jpg
- 4A. Micr.image/repeat 3/dtdei dtssk N-Tde1/dtdei dtssk N-Tde1_2.jpg
- __MACOSX/4A. Micr.image/repeat 3/dtdei dtssk N-Tde1/._dtdei dtssk N-Tde1_2.jpg
- 4A. Micr.image/repeat 3/dtdei dtssk N-Tde1/dtdei dtssk N-Tde1_1.jpg
- __MACOSX/4A. Micr.image/repeat 3/dtdei dtssk N-Tde1/._dtdei dtssk N-Tde1_1.jpg
- 4A. Micr.image/repeat 3/sfGFP/sfGFP_1.jpg
- __MACOSX/4A. Micr.image/repeat 3/sfGFP/._sfGFP_1.jpg
- 4A. Micr.image/repeat 3/sfGFP/sfGFP_2.jpg
- __MACOSX/4A. Micr.image/repeat 3/sfGFP/._sfGFP_2.jpg
- 4A. Micr.image/repeat 3/N-Tde1/N-Tde1_1.jpg
- __MACOSX/4A. Micr.image/repeat 3/N-Tde1/._N-Tde1_1.jpg
- 4A. Micr.image/repeat 3/N-Tde1/N-Tde1_2.jpg
- __MACOSX/4A. Micr.image/repeat 3/N-Tde1/._N-Tde1_2.jpg
- 4A. Micr.image/repeat 3/N-Tde1GLGL/N-Tde1GLGL_1.jpg
- __MACOSX/4A. Micr.image/repeat 3/N-Tde1GLGL/._N-Tde1GLGL_1.jpg
- 4A. Micr.image/repeat 3/N-Tde1GLGL/N-Tde1GLGL_2.jpg
- __MACOSX/4A. Micr.image/repeat 3/N-Tde1GLGL/._N-Tde1GLGL_2.jpg
- 4A. Micr.image/repeat 3/C1-Tde1/C1-Tde1_1.jpg
- __MACOSX/4A. Micr.image/repeat 3/C1-Tde1/._C1-Tde1_1.jpg
- 4A. Micr.image/repeat 3/C1-Tde1/C1-Tde1_2.jpg
- __MACOSX/4A. Micr.image/repeat 3/C1-Tde1/._C1-Tde1_2.jpg
- 4A. Micr.image/repeat 3/Tde1(M)GLGL/Tde1(M)GLGL_1.jpg
- __MACOSX/4A. Micr.image/repeat 3/Tde1(M)GLGL/._Tde1(M)GLGL_1.jpg
- 4A. Micr.image/repeat 3/Tde1(M)GLGL/Tde1(M)GLGL_2.jpg
- __MACOSX/4A. Micr.image/repeat 3/Tde1(M)GLGL/._Tde1(M)GLGL_2.jpg
- 4A. Micr.image/Repeat 2/Tde1(M)/Tde1(M)_1.jpg
- __MACOSX/4A. Micr.image/Repeat 2/Tde1(M)/._Tde1(M)_1.jpg
- 4A. Micr.image/Repeat 2/Tde1(M)/Tde1(M)_2.jpg
- __MACOSX/4A. Micr.image/Repeat 2/Tde1(M)/._Tde1(M)_2.jpg
- 4A. Micr.image/Repeat 2/dtdei dtssk N-Tde1/Snap-1689_c1+2+3.jpg
- __MACOSX/4A. Micr.image/Repeat 2/dtdei dtssk N-Tde1/._Snap-1689_c1+2+3.jpg
- 4A. Micr.image/Repeat 2/dtdei dtssk N-Tde1/Snap-1690_c1+2+3.jpg
- __MACOSX/4A. Micr.image/Repeat 2/dtdei dtssk N-Tde1/._Snap-1690_c1+2+3.jpg
- 4A. Micr.image/Repeat 2/dtdei dtssk (Tde1(M))/dtdei dtssk (Tde1(M))_2.jpg
- __MACOSX/4A. Micr.image/Repeat 2/dtdei dtssk (Tde1(M))/._dtdei dtssk (Tde1(M))_2.jpg
- 4A. Micr.image/Repeat 2/dtdei dtssk (Tde1(M))/dtdei dtssk (Tde1(M))_1.jpg
- __MACOSX/4A. Micr.image/Repeat 2/dtdei dtssk (Tde1(M))/._dtdei dtssk (Tde1(M))_1.jpg
- 4A. Micr.image/Repeat 2/sfGFP/sfGFP_1.jpg
- __MACOSX/4A. Micr.image/Repeat 2/sfGFP/._sfGFP_1.jpg
- 4A. Micr.image/Repeat 2/N-Tde1/N-Tde1_1.jpg
- __MACOSX/4A. Micr.image/Repeat 2/N-Tde1/._N-Tde1_1.jpg
- 4A. Micr.image/Repeat 2/N-Tde1/N-Tde1_2.jpg
- __MACOSX/4A. Micr.image/Repeat 2/N-Tde1/._N-Tde1_2.jpg
- 4A. Micr.image/Repeat 2/N-Tde1GLGL/N-Tde1GLGL_1.jpg
- __MACOSX/4A. Micr.image/Repeat 2/N-Tde1GLGL/._N-Tde1GLGL_1.jpg
- 4A. Micr.image/Repeat 2/N-Tde1GLGL/N-Tde1GLGL_2.jpg
- __MACOSX/4A. Micr.image/Repeat 2/N-Tde1GLGL/._N-Tde1GLGL_2.jpg
- 4A. Micr.image/Repeat 2/C1-Tde1/C1-Tde1_1.jpg
- __MACOSX/4A. Micr.image/Repeat 2/C1-Tde1/._C1-Tde1_1.jpg
- 4A. Micr.image/Repeat 2/C1-Tde1/C1-Tde1_2.jpg
- __MACOSX/4A. Micr.image/Repeat 2/C1-Tde1/._C1-Tde1_2.jpg
- 4A. Micr.image/Repeat 2/Tde1(M)GLGL/Tde1(M)GLGL_1.jpg
- __MACOSX/4A. Micr.image/Repeat 2/Tde1(M)GLGL/._Tde1(M)GLGL_1.jpg
- 4A. Micr.image/Repeat 2/Tde1(M)GLGL/Tde1(M)GLGL_2.jpg
- __MACOSX/4A. Micr.image/Repeat 2/Tde1(M)GLGL/._Tde1(M)GLGL_2.jpg
- 4B. numerical data quantif..xlsx
- __MACOSX/._4B. numerical data quantif..xlsx
