# Supplementary material for: A glycine zipper motif is required for the translocation of a T6SS toxic effector into target cells
Source: EMBO Rep. 2023 Apr 17;24(6):e56849. doi: 10.15252/embr.202356849 (PMC10240207; doi:10.15252/embr.202356849)
Supplement: Supplementary file 7 — Source Data for Figure 4 [file EMBR-24-e56849-s002.zip › 4B. numerical data quantif..xlsx]

## Sheet: Sheet1
			The % of E. coli that got the translocation signal. Two fields counted for each repeat
			1st Repeat			2nd Repeat			3rd Repeat
		C1-Tde1(M)	0	0		0	0		0	0
		N-Tde1	0.225806	0.461538		0.461538	0.666667		0.525424	0.424242
		N-Tde1 GLGL	0	0		0	0		0	0
		Tde1(M)	0.626866	0.517647		0.526316	0.5		0.384615	0.333333
		Tde1(M) GLGL	0.666667	0.480769		0	0		0	0
		sfGFP	0	0		0	0		0	0
		∆tdei∆tssK (N-Tde1)	0	0		0	0		0	0
		∆tdei∆tssK(Tde1(M))	0	0		0	0		0	0
