# Supplementary material for: A glycine zipper motif is required for the translocation of a T6SS toxic effector into target cells
Source: EMBO Rep. 2023 Apr 17;24(6):e56849. doi: 10.15252/embr.202356849 (PMC10240207; doi:10.15252/embr.202356849)
Supplement: Supplementary file 8 — Source Data for Figure 5 [file EMBR-24-e56849-s004.zip]

Archive with 26 entries (24 files):
- 5C. Image data Blot/
- __MACOSX/._5C. Image data Blot
- 5C. Image data Blot/5C. Image data Blot_6.tif
- __MACOSX/5C. Image data Blot/._5C. Image data Blot_6.tif
- 5C. Image data Blot/5C. Image data Blot_5.tif
- __MACOSX/5C. Image data Blot/._5C. Image data Blot_5.tif
- 5C. Image data Blot/5C. Image data Blot_4.tif
- __MACOSX/5C. Image data Blot/._5C. Image data Blot_4.tif
- 5C. Image data Blot/5C. Image data Blot_1.tif
- __MACOSX/5C. Image data Blot/._5C. Image data Blot_1.tif
- 5C. Image data Blot/5C. Image data Blot_3.tif
- __MACOSX/5C. Image data Blot/._5C. Image data Blot_3.tif
- 5C. Image data Blot/5C. Image data Blot_2.tif
- __MACOSX/5C. Image data Blot/._5C. Image data Blot_2.tif
- 5A. Cell count survival, Numerical Data.xlsx
- __MACOSX/._5A. Cell count survival, Numerical Data.xlsx
- 5D. Image data Blot/
- __MACOSX/._5D. Image data Blot
- 5D. Image data Blot/5D. Western blot .tif
- __MACOSX/5D. Image data Blot/._5D. Western blot .tif
- 5D. Image data Blot/5D plasmid degradation_22 .tif
- __MACOSX/5D. Image data Blot/._5D plasmid degradation_22 .tif
- 5E. Cell growth, Numerical Data.xlsx
- __MACOSX/._5E. Cell growth, Numerical Data.xlsx
- 5B. Numerical Data.xlsx
- __MACOSX/._5B. Numerical Data.xlsx
