# Supplementary material for: A glycine zipper motif is required for the translocation of a T6SS toxic effector into target cells
Source: EMBO Rep. 2023 Apr 17;24(6):e56849. doi: 10.15252/embr.202356849 (PMC10240207; doi:10.15252/embr.202356849)
Supplement: Supplementary file 8 — Source Data for Figure 5 [file EMBR-24-e56849-s004.zip › 5A. Cell count survival, Numerical Data.xlsx]

## Sheet: Sheet1
						Survival of E. coli CFU
					Repeat 1	Repeat 2	Repeat 3	Repeat 4
			∆tdei1(Tde1HADA-tdi1)		410000000	360000000	400000000	280000000
			∆tdei1(Tde1-tdi1)		52000000	44500000	210000000	200000000
			∆tdei1(Tde1GLGL-tdi1)		290000000	310000000	320000000	320000000
			∆tssk(Tde1-tdi1)		440000000	405000000	405000000	385000000
			C58		25500000	20500000	255000000	230000000
			∆tssl		450000000	380000000	465000000	425000000
			∆tdei1(Tde1G39L-tdi1		355000000	375000000	380000000	305000000
			∆tdei1(Tde1G43L-tdi1		230000000	245000000	335000000	360000000
			∆tdei1(Tde1GLGL)-tdi1		415000000	390000000	335000000	325000000
			∆tdei1(Tde1HADA-tdi1)	∆tdei1(Tde1-tdi1)	∆tdei1(Tde1GLGL-tdi1)	∆tssk(Tde1-tdi1)	C58	∆tssl	∆tdei1(Tde1G39L-tdi1	∆tdei1(Tde1G39L-tdi1	∆tdei1(Tde1(M)GLGL)-tdi1
		Repeat 1	410000000	52000000	290000000	440000000	25500000	450000000	355000000	230000000	415000000
		Repeat 2	360000000	44500000	310000000	405000000	20500000	380000000	375000000	245000000	390000000
		Repeat 3	400000000	210000000	320000000	405000000	255000000	465000000	380000000	335000000	335000000
		Repeat 4	280000000	200000000	320000000	385000000	230000000	425000000	305000000	360000000	325000000
