# Supplementary material for: A glycine zipper motif is required for the translocation of a T6SS toxic effector into target cells
Source: EMBO Rep. 2023 Apr 17;24(6):e56849. doi: 10.15252/embr.202356849 (PMC10240207; doi:10.15252/embr.202356849)
Supplement: Supplementary file 8 — Source Data for Figure 5 [file EMBR-24-e56849-s004.zip › 5E. Cell growth, Numerical Data.xlsx]

## Sheet: 工作表1
	OD 600
Time (hh:mm:ss)	pJN105			Tde1			Tde1 G39L			Tde1 G43L			Tde1 GLGL			Tde1(M)
00:00:00	0.146	0.145	0.144	0.171	0.164	0.157	0.154	0.151	0.151	0.146	0.147	0.145	0.147	0.147	0.146	0.144	0.143	0.143
00:15:00	0.156	0.156	0.155	0.159	0.16	0.163	0.157	0.155	0.156	0.151	0.153	0.15	0.153	0.155	0.155	0.152	0.152	0.151
00:30:00	0.179	0.179	0.178	0.171	0.172	0.175	0.165	0.163	0.164	0.16	0.162	0.159	0.178	0.18	0.18	0.178	0.178	0.177
00:45:00	0.215	0.214	0.212	0.181	0.182	0.185	0.171	0.168	0.17	0.166	0.167	0.166	0.208	0.21	0.21	0.208	0.207	0.205
01:00:00	0.264	0.262	0.262	0.192	0.191	0.195	0.174	0.173	0.173	0.17	0.172	0.17	0.253	0.255	0.255	0.236	0.233	0.234
01:15:00	0.293	0.294	0.29	0.201	0.198	0.202	0.178	0.175	0.174	0.173	0.176	0.173	0.284	0.289	0.292	0.246	0.247	0.247
01:30:00	0.32	0.318	0.319	0.204	0.2	0.206	0.179	0.177	0.175	0.175	0.177	0.176	0.31	0.316	0.317	0.253	0.255	0.25
01:45:00	0.343	0.343	0.344	0.206	0.202	0.207	0.181	0.178	0.177	0.177	0.179	0.177	0.332	0.34	0.34	0.261	0.256	0.257
02:00:00	0.367	0.365	0.363	0.208	0.205	0.209	0.183	0.179	0.177	0.175	0.181	0.178	0.355	0.36	0.365	0.255	0.26	0.264
02:15:00	0.381	0.386	0.382	0.208	0.207	0.21	0.184	0.181	0.179	0.173	0.182	0.179	0.369	0.379	0.382	0.266	0.264	0.267
02:30:00	0.397	0.394	0.392	0.207	0.208	0.21	0.185	0.183	0.181	0.179	0.184	0.18	0.377	0.386	0.391	0.27	0.269	0.267
02:45:00	0.392	0.395	0.398	0.205	0.207	0.211	0.186	0.183	0.181	0.18	0.185	0.18	0.377	0.386	0.389	0.273	0.271	0.272
03:00:00	0.397	0.395	0.401	0.204	0.203	0.207	0.186	0.185	0.177	0.18	0.184	0.182	0.375	0.38	0.386	0.275	0.274	0.274
03:15:00	0.4	0.398	0.404	0.193	0.193	0.198	0.184	0.185	0.173	0.169	0.186	0.182	0.372	0.378	0.381	0.265	0.272	0.272
03:30:00	0.404	0.4	0.408	0.187	0.185	0.193	0.182	0.185	0.169	0.175	0.185	0.179	0.369	0.379	0.378	0.26	0.264	0.262
03:45:00	0.404	0.401	0.409	0.181	0.18	0.189	0.178	0.186	0.17	0.166	0.178	0.174	0.36	0.376	0.369	0.25	0.256	0.253
04:00:00	0.406	0.404	0.41	0.18	0.176	0.18	0.173	0.182	0.171	0.172	0.181	0.163	0.352	0.364	0.361	0.244	0.247	0.239
