# Supplementary material for: A glycine zipper motif is required for the translocation of a T6SS toxic effector into target cells
Source: EMBO Rep. 2023 Apr 17;24(6):e56849. doi: 10.15252/embr.202356849 (PMC10240207; doi:10.15252/embr.202356849)
Supplement: Supplementary file 8 — Source Data for Figure 5 [file EMBR-24-e56849-s004.zip › 5B. Numerical Data.xlsx]

## Sheet: CFU per mL
	1 st repeat				2 nd repeat				3 rd repeat
Recovery (CFU/mL)	C58		1D1609		C58		1D1609		C58		1D1609
C58 genotype	T0	T16	T0	T16	T0	T16	T0	T16	T0	T16	T0	T16
Tde1(M)-Tdi1	21000000	120000000	90000	3800000	20000000	170000000	240000	3600000	13000000	280000000	330000	4500000
Tde1-Tdi1	18000000	180000000	120000	200000	19000000	260000000	330000	520000	20000000	380000000	270000	410000
Tde1 GLGL-Tdi1	21000000	230000000	90000	3800000	11000000	290000000	240000	3400000	14000000	240000000	290000	2700000
Tde1(M) GLGL-Tdi1	19000000	230000000	120000	4400000	17000000	280000000	300000	3700000	22000000	160000000	310000	2200000
Tde1 G39L-Tdi1	17000000	210000000	90000	4600000	16000000	160000000	180000	2800000	29000000	230000000	340000	2100000
Tde1 G43L-Tdi1	20000000	170000000	80000	2500000	9000000	250000000	290000	2400000	31000000	220000000	330000	1600000
ΔtssK (Tde1-Tdi1)	18000000	170000000	130000	3000000	11000000	200000000	310000	3100000	14000000	130000000	320000	2700000
C58	18000000	190000000	100000	170000	9000000	200000000	320000	370000	15000000	190000000	300000	460000
ΔtssL	13000000	170000000	60000	1300000	11000000	200000000	310000	3900000	16000000	130000000	340000	3200000
